# Supplementary material for: Pedigree reconstruction and genetic analysis of major ornamental characters of ornamental crabapple (Malus spp.) based on paternity analysis
Source: Sci Rep. 2022 Aug 18;12:14093. doi: 10.1038/s41598-022-18352-z (PMC9388634; doi:10.1038/s41598-022-18352-z)
Supplement: Supplementary file 2 — Supplementary Information 2. [file 41598_2022_18352_MOESM2_ESM.xlsx]

## Sheet: Sheet1
Genotypes of 91 candidate parents
No.	GD142	CH03d07	GD96	MES2	gssr-11	Hi02f06	gssr-2	gssr-21	Hi02c07	CN444794-SSR	CH01f09	CH01h10	CH04b10	CH05g03
M. ‘floribunda’	CI	BC	AD	AA	DJ	CE	..	BE	EO	DI	..	DD	BR	IJ
M. ‘Adirondack’	DI	..	..	..	HL	EF	IS	FG	BG	AF	..	..	DK	MM
M. ‘Pink Princess’	DF	AC	CD	BD	DE	EN	DF	EI	KO	DP	IO	DD	IO	DK
M. ‘Purple Pendula’	JJ	NP	AB	BB	DD	JJ	JJ	AD	..	DD	IK	DD	CM	GG
M. ‘Superstar’	II	CE	FO	AB	KO	EF	QU	FF	DJ	LL	FI	DF	LM	KO
M. ‘Red Sentinel’	CD	HQ	AD	DD	CJ	FG	MW	FL	FJ	..	CR	EL	HJ	FG
M. ‘Big Red’	CI	AC	JP	DD	JM	CJ	JR	CI	EI	BB	HH	DL	IM	GI
M. ‘Kelsey’	CC	BB	..	DD	JJ	CJ	RR	JJ	II	BO	HH	AD	HI	II
M. ‘Indian Summer’	CH	AC	DJ	DD	DG	DJ	ER	FJ	LL	BD	..	DD	HH	II
M. ‘Hopa’	KK	BC	AB	..	LM	EE	JJ	CI	IO	BD	II	DL	II	BI
M. ‘Lemoinei’	CI	BO	..	DF	DM	EJ	IR	FJ	EL	DO	HJ	DD	II	II
M. ‘Rainbow’	HL	AI	..	HH	MP	DD	IJ	FF	GP	GS	DI	EE	JK	DD
M. ‘Perfect Purple’	HL	..	..	..	MP	DD	IJ	FF	..	GS	..	CC	JK	EE
M. ‘Molten Lava’	DI	BO	DF	DE	DL	..	II	EE	EL	DG	DI	AI	KM	IL
M. ‘King Arthur’	..	..	DJ	BC	EN	DE	II	CF	FK	BD	DL	DD	HO	FN
M. ‘Liset’	JJ	..	FP	HH	DM	EN	VV	FM	..	GG	..	DL	IM	DF
M. ‘Spring Snow’	..	..	..	EF	JR	GJ	JJ	CC	CJ	JQ	EJ	AA	AM	BG
M. ‘Vans Eseltine’	JJ	..	IO	DK	GO	FJ	BQ	EF	EE	BL	LL	DD	EE	EK
M. ‘Cinderella’	..	..	GH	DD	JM	AG	KR	FF	..	CF	..	DD	KK	GL
M. ‘Winter Gold’	JK	AA	DJ	FF	LM	IN	DH	FG	EI	CD	EG	DE	AJ	EI
M. ‘Ballet Red’	FH	CG	IP	HH	LL	MN	JO	CE	CC	BB	IJ	DL	BM	GG
M. ‘Red Jewel’	CI	AA	GM	DF	EE	DK	NS	FG	DG	FF	DD	CE	FK	BL
M. ‘Mary Potter’	DE	..	AD	CD	AD	EK	DI	FF	EK	BD	HH	DI	DH	EJ
M. ‘Spring Glory’	JJ	BC	..	DD	JL	JK	..	CI	JJ	BS	EE	LM	CN	EE
M. ‘Darwin’	II	..	DP	DD	DM	EN	JR	EI	AE	DD	IL	DL	II	DI
M. ‘Robinson’	CH	CO	DF	DD	DM	DE	IR	FI	EL	DG	JJ	DI	HH	IL
M. ‘Donald Wyman’	HJ	AB	FL	DE	FM	EM	BC	CE	IP	BG	DH	DD	LL	EL
M. ‘Hydrangea’	HI	AB	AG	AD	BH	FH	DH	FF	GI	BC	EG	AD	AH	IK
M. ‘John Downie’	CJ	CE	DP	DD	DM	EN	JR	EI	EO	DD	II	DD	II	DI
M. ‘White Cascade’	CD	BS	DD	DJ	DJ	EE	VX	FF	EO	DD	HI	DD	DM	II
M. ‘Zumi calocarpa’	HI	..	DF	DD	DM	DE	EI	FF	LP	DG	DJ	DI	KK	II
M. ‘Ballet’	..	..	AJ	DD	JO	CF	HJ	CC	EJ	OO	..	DD	EL	KN
M. ‘Radiant’	IJ	BC	DJ	DD	DL	EE	EI	FI	EF	BD	DH	DJ	LL	EI
M. ‘Sweet Sugartyme’	II	AA	DM	DF	EM	DE	IN	..	DP	DD	JJ	DE	HJ	BI
M. ‘David’	HI	KO	DK	DF	MM	EL	ES	FF	FP	BD	IJ	DJ	MM	EI
M. ‘Lancelot’	IK	AA	DJ	DE	LM	DM	IR	FF	DI	BD	JJ	BG	KK	EI
M. ‘Lollipop’	CD	..	CD	CD	AE	DE	DI	FG	EK	BF	DL	DI	HN	BK
M. ‘Shelley’	FJ	BJ	JM	..	LO	DJ	JJ	CC	EI	BB	HH	DD	BB	AA
M. ‘May’s Delight’	CE	..	CI	BD	AD	DE	DF	FF	HK	BP	DK	DH	HP	IK
M. ‘Indian magic’	CI	BO	CD	DF	DM	EJ	IR	FJ	EL	DO	HJ	DD	II	II
M. ‘Lisa’	..	..	DJ	DD	DL	EE	IJ	FI	EI	BD	DH	DJ	LL	EI
M. ‘Pink ballet’	JJ	EM	DO	BK	NO	CF	GQ	EE	EJ	LN	II	DD	EL	KM
M ‘Flame’	JJ	BC	DJ	DD	LM	EE	BJ	CI	IO	BD	II	DL	II	II
M. ‘Red Jade’	DJ	..	DD	EE	LM	CF	LL	FF	EL	BD	IJ	AD	MM	IK
M. ‘Dolgo’	FI	BF	LM	DE	DR	GJ	CJ	CC	CM	JJ	IM	AA	AG	GG
M. ‘Prairifire’	CJ	AC	FF	DH	DM	EM	RV	FF	EL	GG	JJ	DI	LM	LL
M. ‘Makamik’	CJ	DE	IP	EE	JM	JN	JR	DI	EE	OO	EE	AL	IP	DD
M. ‘Black Jade’	BL	BR	JM	EE	LO	FF	JJ	CF	FG	BB	BI	DI	AD	AF
M ‘Selkirk’	IJ	BC	II	DD	JL	JK	JJ	CI	JJ	BS	..	DI	CN	EE
M. ‘Evereste’	GH	LO	DJ	DH	DQ	DF	EP	FL	FL	DS	JJ	DI	DK	AI
M. ‘SugarTyme’	..	AJ	DI	DD	DM	DF	BI	FF	GL	DD	DD	IM	KL	EI
M. ‘Guard’	..	LO	DJ	DH	DQ	DF	EP	FL	FL	DS	JJ	DI	DK	AI
M. ‘Professor Sprenger’	IN	..	FN	DD	MN	DF	IS	CF	GP	GG	JJ	DD	BB	IL
M. ‘Irene’	..	BT	KO	EH	AQ	GJ	CW	CC	BE	OS	AK	AD	DM	AA
M. ‘Royal Raindrop’	JK	AC	BB	DH	GM	AE	TV	FG	EI	DG	II	EI	JL	EL
M. ‘Centurion’	CH	AC	DF	DD	MM	EJ	ER	FF	EP	GO	EJ	DI	IK	IL
M. ‘Velvet Pillar’	HJ	AB	FL	DE	FM	EM	EE	FF	IP	BG	DH	..	LL	EL
M. ‘Purple Prince’	CJ	..	EF	DD	LL	BB	BC	FI	..	CG	..	DE	KM	LL
M. ‘Harvest Gold’	DJ	AB	DD	EE	LM	CF	LL	FF	EL	..	IJ	AD	MM	IK
M. ‘Painted Scroll’	IJ	..	FM	AA	JK	EG	DU	FF	DE	LR	FF	FF	MM	BJ
M. ‘Yellow Jade’	CK	AE	CD	DD	MM	EI	RR	EF	EE	CD	IO	EL	IJ	EI
M. ‘Coccinella’	CH	EO	DD	DD	DQ	FN	PR	HI	FO	DD	IJ	IL	IK	AI
M. ‘Sentinel’	HJ	AE	FO	DD	DO	EJ	BE	EF	EL	DL	JJ	DI	EK	IK
M. ‘Adams’	HJ	EO	DF	..	DD	EE	EJ	EF	LO	DG	DD	DL	II	IL
M. ‘Show Time’	JJ	CS	FG	BD	DO	JM	QV	MM	LL	GO	JJ	DI	LP	FL
M. ‘Eleyi’	CJ	CE	DP	DD	DM	EN	JR	EI	EO	DD	II	DL	II	DI
M. ‘Weeping Madonna’	GH	OS	FG	DF	JO	JN	CI	FM	EE	GO	JJ	AL	IP	DD
M. ‘Louisa Contort’	JJ	AA	DD	DE	DL	CC	VV	FF	EO	BD	IJ	AD	MM	IK
M. ‘Almey’	CC	BC	DJ	DF	GM	CJ	RR	JJ	EE	BO	EH	AD	II	GI
M. ‘Spring Sensation’	DJ	AC	DI	FG	DD	EK	IJ	..	EH	BD	LL	DD	HP	DN
M. ‘Snowdrift’	AI	AB	FJ	DE	LM	EM	OR	FF	IP	BG	HJ	AD	AA	EL
M. ‘Coralburst’	IJ	..	..	..	DD	EE	BC	EF	OO	DL	..	DD	DM	II
M. ‘Red Splendor’	JN	AS	DI	DD	JM	EJ	JJ	JJ	EJ	DO	EJ	AL	AK	II
M. ‘Strawberry Jelly’	IJ	..	AC	CD	BD	EF	DH	FF	EE	BC	EG	DI	KL	CE
M. ‘Red Baron’	JJ	FO	DI	EL	MM	JM	JJ	FI	EP	DD	HL	IM	CL	EE
M ‘Golden Hornet’	IJ	..	CD	DI	MQ	EG	AI	CF	FF	DS	..	DL	BB	HI
M. ‘Louisa’	JJ	..	DD	DE	DL	..	VV	FF	EO	BD	IJ	..	MM	IK
M ‘Neville Copeman’	HJ	..	AA	DD	LM	EF	JS	CE	EE	..	EH	AL	IM	GI
M. ‘Roudph’	JJ	BS	JM	DF	GJ	CJ	JJ	CC	II	..	EH	AA	DH	GG
M. ‘Sparkler’	JM	..	DI	DD	DL	EE	JS	CE	IO	BD	II	DD	HH	EI
M. ‘Winter Red’	..	..	AB	..	CJ	FG	MW	FL	FJ	ES	CR	..	HJ	GG
M. ‘Tina’	CI	..	CD	DD	DE	DE	FI	FG	KL	EG	JL	DD	HO	II
M. ‘Bride’	II	..	CD	AE	DE	EF	CD	FF	EN	DG	II	CD	HM	CI
M. ‘Roger’s Selection’	CI	..	CD	CD	DE	DE	FI	FG	KL	DP	JL	DD	HO	IK
M. ‘Cardinal’	CI	..	AH	CD	BH	EF	DH	FI	EL	CK	EG	..	KL	DI
M. ‘Gorgeous’	CG	AL	HP	DI	MP	AG	JM	FL	PR	..	CI	EE	BJ	GG
M. ‘Butterball’	CD	..	DQ	DD	DL	AH	IS	FF	EE	..	HH	..	DD	GI
M. ‘Royal Delicious’	JJ	..	JP	DD	JM	EJ	BJ	CE	EI	BB	II	DD	AI	GG
M. ‘Pink Spires’	FF	..	EP	EF	MN	CF	JJ	FF	EM	BB	II	AD	AP	GG
M. ‘Profusion’	JJ	..	DJ	DD	DL	EE	II	FI	EI	BD	..	DD	LL	EI
M. ‘Fairtail Gold’	HK	AA	CI	DF	LM	GI	IT	FG	IP	CS	DE	DI	KK	AE
Notice:‘..’means missing data.

## Sheet: Sheet2
384 offspring numbers and genotypes
No.	GD142	CH03d07	GD96	MES2	gssr-11	Hi02f06	gssr-2	gssr-21	Hi02c07	CN444794-SSR	CH01f09	CH01h10	CH04b10	CH05g03
CH1	CD	AH	JN	DD	CJ	GJ	RW	JL	FI	CC	DL	JM	..	GG
CH2	DK	AQ	CN	FF	CL	FG	TW	FG	IJ	CI	DL	JJ	..	EG
CH3	DJ	AH	DN	EE	..	CG	VW	FF	FO	CS	EI	HM	DS	GI
CH4	CI	AH	MN	DD	EJ	EG	IM	FF	DJ	CJ	DE	HH	..	BG
CH5	CH	AQ	AC	DD	JL	FI	IM	GL	IJ	QR	IL	JK	CE	EF
CH6	DK	AH	CN	DD	CL	GI	TW	FF	..	IO	DE	JJ	CS	EG
CH7	DI	AQ	AD	FF	CE	DF	NW	FL	DF	CJ	DL	JJ	DE	FI
CH8	DH	AH	CN	DD	JM	GG	IW	GL	FP	CI	DE	HH	CS	EF
CH9	CI	AH	AD	DF	CM	DF	MN	FF	FP	JR	DE	HI	DE	AG
CH10	CI	AH	AD	DF	CM	DF	AA	FF	FP	JR	DE	HI	DE	FI
CH11	CK	AQ	AI	DD	CM	FI	IM	FG	FP	IO	..	HK	..	AG
CH12	CH	HO	AF	FF	CO	FN	IM	FL	FP	RR	EL	JJ	EG	DG
CH13	CK	AQ	AI	DD	CL	FG	MT	GL	FP	CI	IL	HK	ES	AG
CH14	CC	AQ	AP	DD	JM	FG	JM	FL	JP	CR	EM	BH	CE	GG
CH15	DF	BQ	EN	EE	JM	FG	MM	LL	EJ	RR	EL	JP	BS	GG
CH16	CI	AQ	AD	DD	CM	EF	MN	FF	FP	JR	EL	JK	DE	FI
CH17	DK	AH	AC	DF	CM	FI	TW	FF	FP	CQ	LL	HH	CE	EF
CH18	CJ	AH	DN	DD	JL	CG	MV	FL	EJ	CS	EL	JJ	BS	..
CH19	CC	..	AJ	DD	JM	GJ	RW	LM	EJ	CE	..	JJ	BE	FG
CH20	CH	AH	IN	DD	CM	GI	IM	FG	FP	CQ	..	JK	..	EF
CH21	DK	AQ	CN	DD	CM	FI	TW	FG	FP	CQ	IL	JK	CS	EG
CH22	CH	AH	AC	FF	CM	FG	MT	FL	FP	CI	IL	HK	CE	EG
CH23	DH	HS	AF	DD	CO	GN	IM	LL	EF	JR	LL	JJ	EG	DF
CH24	DK	AH	AC	FF	CL	GG	TW	FF	FI	IO	DL	HH	CE	AG
CH25	CH	QS	FN	DD	JO	GN	IM	FF	EJ	CC	EL	HI	GS	DG
CH26	DK	AH	AC	DD	JL	FI	TW	FG	IJ	IO	IL	JK	CS	EF
CH27	CJ	EQ	DN	DD	CD	GN	JM	IL	FO	CI	DE	HH	DS	GI
CH28	CC	EQ	DN	DD	CD	EF	MR	EL	FO	CC	DE	HI	DS	GI
CH29	CK	..	CN	DD	CL	..	TW	FF	FI	IO	DE	HJ	CS	EG
CH30	CH	QS	FN	DF	CJ	FN	CM	LL	EJ	CJ	AL	JP	SS	DG
CH31	CC	EQ	AN	DF	AJ	CF	MR	FL	EF	CH	DL	JJ	IS	GJ
CH32	DK	AH	CN	DD	JL	GG	BT	FL	IJ	IO	DE	JJ	CS	EG
CH33	CK	AH	CN	DD	JM	GG	MT	FL	JP	CI	IL	HJ	CS	EG
CH34	CK	AH	IN	DD	CL	GI	MR	FG	FI	CI	EI	JK	SS	AG
CH35	CF	KQ	AJ	DD	CJ	FG	JM	CL	EF	RR	DE	HL	EE	FI
CH36	CK	AQ	CN	DD	CM	FI	MT	FL	FP	CQ	DE	HH	CS	EG
CH37	CI	HO	DN	FF	DJ	EG	IM	FL	JL	HR	DE	HI	OS	GI
CH38	CD	CQ	FN	DD	CM	EF	RW	LM	EF	CJ	DL	JL	GS	GL
CH39	CD	AQ	DN	DD	JJ	CG	VW	FF	EJ	CI	DL	JJ	DS	GI
CH40	CC	EH	NP	..	JM	EF	MR	EL	EJ	RR	LL	IJ	SS	GI
CH41	CI	AH	AD	FF	CE	EG	IM	FF	DF	RR	DL	JK	DE	FI
CH42	CK	AH	CN	DD	JM	FI	MT	GL	JP	CI	DL	JJ	CS	EG
CH43	DF	BH	EN	EE	CM	CG	JW	FF	EF	RR	EL	JP	BS	FF
CH44	DH	AH	AC	FF	JL	GI	IW	FL	IJ	IO	DE	JJ	CE	EG
CH45	CH	AH	CN	DF	CM	FI	IM	GL	FP	QR	IL	JK	CS	EG
CH46	CH	AH	AC	FF	JL	FG	MT	FF	IJ	IO	EI	HK	CE	EF
CH47	CD	EH	AP	..	JM	FN	RW	EF	JJ	RR	DL	..	EE	DF
CH48	CD	AQ	AP	DD	JJ	CG	RW	JL	FI	HR	DL	HM	EE	FG
CH49	DH	AA	AI	FF	JM	FG	IM	FL	JP	CI	DL	JK	ES	AF
CH50	CK	AQ	IN	DF	JL	GG	MT	GL	IJ	CQ	DE	HH	SS	AG
CH51	CK	AH	IN	DD	JL	FG	MT	GL	IJ	QR	DE	HH	SS	EG
CH52	CK	AH	IN	DD	JL	FG	MT	GL	IJ	CQ	DE	JJ	SS	EG
CH53	DH	AQ	AC	DF	JM	FG	IW	FF	JP	CI	DL	JJ	CE	AF
CH54	CI	AH	DN	FF	EJ	EG	MN	FF	DF	CC	EL	JK	DS	..
CH55	DK	AQ	CN	FF	CL	FI	TW	FF	FI	CQ	EI	HK	CS	EG
CH56	CH	AH	CN	DD	CL	GI	IM	FL	FI	CQ	DE	JJ	CS	EF
CH57	DK	AH	AI	DF	CM	FG	TW	GL	FP	IO	EI	JK	ES	EF
CH58	DH	AH	AC	DF	CL	FG	IW	FG	..	CQ	IL	JK	CE	EF
CH59	CI	OQ	AD	DD	JM	DF	IM	FF	JP	JR	IL	JK	DE	FI
CH60	CH	AQ	CN	DD	JL	FG	IM	FG	IJ	CQ	DL	JJ	CS	EG
CH61	DK	AQ	CN	DF	JM	GG	IW	FL	FP	CI	EI	HK	CS	EG
CH62	CI	AH	AM	DD	CE	EF	IM	FF	DF	JR	DL	JJ	SS	BF
CH63	DH	AQ	AI	DD	JL	GI	IW	FF	IJ	IO	..	JK	ES	AF
CH64	DH	AH	AI	FF	CL	FG	TW	GL	FI	CQ	IL	JK	ES	AF
CH65	DH	AH	AI	DD	CL	FI	IW	FF	FI	QR	DE	JK	ES	AF
CH66	DH	AQ	CN	DD	JL	FI	MT	GL	IJ	QR	DL	JJ	CS	EF
CH67	CH	AH	AF	DD	JM	DF	EE	FL	JP	JR	IL	JK	EG	FL
CH68	CH	QS	FN	FF	JO	GN	IM	LM	EJ	RR	AE	HP	GS	DG
CH69	CK	AQ	AI	DD	JL	FI	MT	FG	IJ	CI	..	HK	ES	AF
CH70	CC	CQ	AJ	..	CJ	FJ	RW	FJ	FI	CH	DL	JM	SS	FJ
CH71	CK	AH	BI	DF	CL	FG	IM	FF	FI	CI	DE	HH	SS	AF
CH72	DI	AQ	MN	DD	EJ	EF	NW	FL	DJ	RR	EL	JK	DS	BG
CH73	DH	AQ	AC	FF	CL	FI	IW	FL	FI	QR	DE	JK	CE	EF
CH74	CK	AQ	CN	FF	CM	GG	MT	FG	FP	..	IL	JK	CS	EG
CH75	DK	AQ	IN	FF	CL	FG	IM	GL	FI	QR	..	JK	BG	AG
CH76	CI	AQ	AM	DD	JM	DF	IW	FL	JP	RR	DE	JJ	EE	BF
CH77	DK	AQ	IN	DD	CM	FG	TW	FG	FP	CQ	LL	JK	SS	AG
CH78	CH	AQ	IN	FF	JL	FI	IM	FL	FI	QR	..	JJ	SS	AG
CH79	DH	AH	CN	DF	CM	FG	II	GL	FP	CQ	DE	HK	CS	EG
CH80	CK	AQ	IN	DD	CL	GG	IM	FF	FI	QR	DE	HH	SS	AG
CH81	DK	AQ	CN	DD	JL	FI	TW	FG	IJ	CI	..	JK	CS	EG
CH82	..	..	DI	DH	CL	DG	IW	FL	BF	CQ	EL	JJ	SS	EG
CH83	DH	AQ	AC	DD	JL	FI	IW	FF	IJ	CI	..	JJ	CE	EF
CH84	DH	AQ	AI	DD	JL	FG	IM	GL	IJ	IO	DE	HH	ES	AF
CH85	CI	AH	DN	DD	..	DF	IW	FL	JP	CJ	DL	JJ	DS	GI
CH86	CK	AQ	AI	DD	CM	AA	MO	FF	FP	..	IL	JK	ES	AF
CH87	CI	AH	MN	DD	CM	EF	MN	FL	FP	RR	DL	DH	SS	BG
CH88	DK	AH	AI	DD	JM	FI	TW	FG	JP	CQ	DE	DH	ES	EF
CH89	CK	HO	AJ	..	JM	DF	MR	FL	JP	CJ	DE	JJ	BE	EF
CH90	CK	AQ	AI	DD	JM	FI	TW	FG	JP	CQ	DE	HK	ES	AG
CH91	DK	AH	CN	FF	JL	FG	II	AF	..	QR	..	HK	..	EG
CH92	DH	AQ	AC	DD	JM	FI	IW	GL	JP	CI	IL	JJ	..	EF
CH93	DI	AQ	AM	..	CE	EF	NW	FF	DF	CJ	EL	JK	..	BF
CH94	DI	AQ	AD	FF	CE	EG	..	FF	DF	JR	DL	JJ	DE	GI
CH95	DI	AQ	AM	DD	CM	DF	IW	FL	DF	CJ	DL	JJ	EE	BF
CH96	DI	AQ	AM	FF	CE	DG	IW	FF	DJ	JR	DL	JJ	EE	BF
DEW1	DJ	EH	..	DD	DJ	EH	..	EF	..	CI	DE	..	GG	FI
DEW2	JJ	AQ	DN	DD	JM	EG	..	EF	..	CC	DE	..	IS	GI
DEW3	CC	AQ	AD	DD	CD	EE	MR	EL	..	HR	DE	HH	..	FI
DEW4	DF	BQ	AP	DD	JM	FG	KM	LL	..	JR	AE	AH	EE	GG
DEW5	DI	BQ	AL	EE	CR	..	..	FF	CF	IR	AL	JJ	EE	GG
DEW6	DD	GQ	CN	DH	CL	..	..	CL	..	CQ	EL	DH	DD	FG
DEW7	CD	AQ	AD	DD	CJ	EF	RW	FL	FJ	CH	DE	JJ	DE	FI
DEW8	DJ	AH	AD	EE	JL	CG	VW	FF	..	CI	AE	HM	DE	FI
DEW9	CJ	BH	AD	DD	CL	EF	BM	CF	..	IR	DE	..	DE	FI
DEW10	CJ	QR	NP	DH	JO	FK	MR	FF	..	RR	LL	BJ	BS	GI
DEW11	EE	QQ	NN	EE	CJ	..	JM	FL	..	RR	EJ	JS	DS	..
DEW12	DI	HQ	NP	DH	JO	..	..	CF	..	AI	EL	HL	SS	GI
DEW13	DH	GQ	AI	DH	JL	..	OW	EL	CJ	IR	LL	BJ	BE	FG
DEW14	CD	AQ	FN	DH	DJ	..	RW	FF	JL	JR	DE	HM	GS	GL
DEW15	DJ	AD	AD	DD	CL	CF	MV	FL	EF	CI	AL	HM	DE	GI
DEW16	DJ	AQ	AD	DD	CL	..	MV	FL	..	RS	AL	HH	DE	GI
DEW17	DJ	..	AD	DD	JJ	EG	RW	FH	FJ	IR	DE	HH	DE	..
DEW18	CI	BH	AD	DF	CM	EF	MR	FF	..	HR	DL	HI	EO	FI
DEW19	CH	CH	NP	HH	CL	GN	JM	CF	..	JR	EL	BH	SS	GG
DEW20	CH	GQ	AI	..	CJ	FN	JM	EL	..	CJ	EM	BH	BE	GG
DEW21	DD	HH	DN	DD	CM	DD	..	CL	..	HR	EL	CH	IS	GG
DEW22	CJ	AQ	AD	EE	CL	..	..	FF	EF	CS	DE	HH	DE	FI
DEW23	..	AQ	AF	DH	CM	..	MR	FL	..	CC	DE	HL	EG	FL
DEW24	DJ	..	DN	DD	JL	CG	VW	FF	..	RS	DL	JJ	CF	GI
DEW25	DJ	AH	AA	DD	CJ	CF	VW	FL	EF	HR	DE	HM	EI	FJ
DEW26	CH	..	AP	..	CL	EF	JM	EL	CF	CI	LL	JM	EE	GG
DEW27	DJ	BH	JN	DD	CM	AB	BW	CF	..	IR	EL	HI	BS	GG
DEW28	CM	OQ	AA	EE	CJ	FF	CM	FF	FJ	RR	EL	HJ	DE	GG
DEW29	CD	CQ	FN	DD	CD	EF	MR	FM	FL	JR	EI	HL	GS	GL
DEW30	CD	HH	NP	DD	CJ	FN	MQ	CF	EF	RR	LL	CJ	SS	DG
DEW31	CJ	AH	AD	EE	CC	DH	EM	FL	FO	CC	EI	HM	..	FI
DEW32	DH	CQ	AI	HH	CJ	..	JW	CF	..	CI	EL	BH	BE	FG
DEW33	CC	AQ	AF	DD	CD	EF	..	LL	..	..	EI	HL	EG	FL
DEW34	..	DH	AN	DD	JJ	EF	MR	FF	EJ	CI	DL	JJ	IS	FJ
DEW35	CM	DH	AD	DD	CL	..	MR	EF	..	CI	DE	HH	DE	GI
DEW36	CJ	AH	AF	DD	JM	GM	MV	FF	EJ	CC	EI	HL	EG	FL
DEW37	DM	FQ	AI	DD	JL	EG	JM	CL	IJ	CI	DE	JJ	BE	EG
DEW38	DF	GQ	..	HH	JL	..	OW	EF	CJ	CJ	EM	HM	FS	GG
DEW39	CJ	DQ	AD	DD	CD	AB	JM	CL	FO	CI	DE	JJ	DE	FI
DEW40	CJ	HR	CN	DD	CO	FK	MP	CL	EF	AC	EL	HH	SS	GG
DEW41	..	CQ	AP	HH	CJ	FO	MO	CF	CH	CI	LM	JM	EE	FG
DEW42	CJ	AH	MN	EH	EE	FJ	BM	FM	FO	CI	DE	HH	HS	AG
DEW43	..	CQ	DD	DE	DM	..	IM	..	..	AB	AA	AB	CD	..
DEW44	CJ	QQ	AP	..	CM	FN	JM	LL	..	CH	DE	HH	EE	DF
DEW45	CH	CQ	AP	DD	CL	GN	JM	CF	..	CJ	EM	HM	EE	GG
DEW46	DD	HQ	AA	EE	JN	FG	MW	FF	..	CR	EE	HH	DE	FG
DEW47	CJ	AQ	DD	DD	CL	CF	MV	FL	EF	RS	DL	JJ	DS	GI
DEW48	..	GH	AI	DD	CL	GN	JW	CL	CF	IR	EM	BH	BE	FG
DEW49	..	DQ	IN	DD	DJ	EG	RW	EF	..	CI	DE	HH	BE	EG
DEW50	DJ	BR	JN	DD	JL	EF	JW	CF	IJ	CI	LL	HH	BS	BE
DEW51	CD	HQ	NN	EE	CJ	GG	MW	FF	FJ	RR	JL	JS	DS	FF
DEW52	DM	HQ	AA	DE	CJ	FF	MW	FF	FJ	RR	JL	JS	DE	FG
DEW53	..	CQ	AF	DD	DJ	FM	JM	FL	JL	CJ	DE	HM	EG	FL
DEW54	CJ	DQ	DN	DD	JJ	CF	MV	EL	EJ	CI	DL	JM	DS	GJ
DEW55	DJ	AH	FN	DH	CM	EF	..	LL	EF	RR	..	JL	GS	GL
DEW56	DM	GQ	NN	DD	JN	FF	CW	FL	FF	RR	EL	HJ	DE	GG
DEW57	DJ	..	AD	DD	..	GJ	FM	FL	JO	CI	DL	JM	DE	FI
DEW58	..	AA	AB	DE	HH	AA	JM	FK	..	AA	..	..	..	..
DEW59	CH	GQ	AI	..	JL	GN	..	CF	CJ	CJ	LL	BH	BE	FG
DEW60	CC	AR	FN	DD	DJ	EG	..	LL	JL	RR	..	JM	..	FL
DEW61	CF	GQ	AP	DD	..	FO	OW	EF	CJ	IR	EM	HM	EE	FG
DEW62	DJ	AQ	DN	DD	CJ	CF	GW	FL	EF	RS	DE	HH	DS	GI
DEW63	CF	CQ	IN	DD	CL	FN	MO	CL	CF	CJ	EL	BJ	BS	GG
DEW64	CD	HH	AA	EE	CN	FG	JM	FL	FF	CC	EJ	HS	DS	FF
DEW65	CJ	AH	AD	DD	CJ	EF	JM	FF	EF	CC	DL	JJ	EI	DF
DEW66	CC	..	DJ	DD	DL	AB	IM	..	..	..	..	..	EG	..
DEW67	CJ	AQ	DN	EE	CL	CG	MV	FF	EF	IR	AE	..	DS	GI
DEW68	CD	AQ	AG	FF	EJ	DG	..	GL	DJ	CD	EE	HK	EF	FL
DEW69	DF	CH	AP	DH	JL	FN	JW	CF	CJ	CJ	LM	JM	EE	GG
DEW70	DM	HR	NN	EE	BJ	FG	CM	FL	FJ	CR	JL	..	DS	GG
DEW71	DN	GH	AI	DD	CM	EF	WW	EF	EF	IR	LL	JK	BE	FG
DEW72	CJ	..	AD	DD	CD	EF	..	EF	FO	IR	DE	HH	DE	FI
DEW73	..	QR	AO	DH	DD	GG	MP	CL	FF	JR	EL	HL	EE	FI
DEW74	DJ	AH	DN	DD	CL	CF	MM	FL	EF	RS	AL	..	..	GI
DEW75	DJ	DH	DN	BB	IJ	GJ	FW	FF	..	RR	DL	JM	DS	GI
DEW76	DD	QQ	DN	DD	CJ	FN	JW	CF	EF	CC	DE	..	IS	FI
DEW77	DJ	QR	NP	HH	JQ	FK	SW	CF	FJ	AC	EM	BH	..	GI
DEW78	CJ	FQ	CN	DH	CO	FK	MR	CL	EF	AC	EL	BH	CS	GI
DEW79	DJ	DH	DN	BD	IJ	FJ	FW	FF	GJ	CI	DL	JM	DS	GI
DEW80	DM	GH	AA	EE	JN	FG	CW	FF	FJ	CR	..	JS	DE	FF
DEW81	..	..	AA	DD	DD	..	II	FH	..	..	..	..	..	..
DEW82	CJ	BH	AJ	EE	CM	EF	MM	CF	FO	IR	EL	HH	BE	..
DEW83	DN	..	NP	EE	CM	FJ	MM	FF	EF	JR	AL	AJ	..	GG
DEW84	CJ	..	AD	EE	JL	CF	..	FF	EJ	JR	DL	HH	DE	FI
DEW85	CD	..	FN	DD	CD	FM	RW	FF	FL	RR	..	..	GS	FF
DEW86	CJ	CH	FN	DH	DJ	GM	MR	FF	JL	JR	IL	JL	GS	FL
DEW87	..	CR	AF	DD	CM	EG	..	FK	..	JR	DL	..	..	FL
DEW88	DJ	CR	AF	DD	CM	EF	VW	FF	..	CC	DL	JM	..	GL
DEW89	..	AR	AD	DD	CD	..	WW	FF	..	IR	DL	HM	BE	FI
DEW90	JJ	AA	DM	DD	EL	CD	IV	FF	..	JS	..	..	DD	BI
DEW91	CD	AR	FN	HH	JM	EF	RW	FF	..	RR	DE	HM	GS	GL
DEW92	CD	AR	AN	DD	CJ	CG	RW	EL	EF	CH	DE	HH	IS	GJ
DEW93	DI	AH	AE	EE	CC	FG	CW	FL	FO	RR	AL	..	BE	GG
DEW94	DJ	AH	AA	DD	JJ	EF	MV	FL	EJ	CI	DE	HH	..	FJ
DEW95	CJ	AR	AD	EE	CD	CF	MV	FL	FO	RS	AL	HM	DE	FI
DEW96	CD	AH	GN	DD	CE	DF	SW	FF	DF	CD	EE	HK	FS	GL
HSB1	..	..	AJ	DD	GJ	DF	..	..	..	..	..	HK	BE	FG
HSB2	..	..	..	..	CE	..	IW	..	DF	..	EE	JK	DE	FG
HSB3	..	..	..	..	..	AA	..	CF	..	..	..	HM	..	FI
HSB4	CC	..	NP	DD	DJ	GM	MR	EF	JO	CJ	LL	IJ	SS	DG
HSB5	CI	..	..	FF	CE	DG	MN	FG	FG	DR	EE	..	FS	FL
HSB6	DJ	..	NP	DD	CD	FM	JW	EL	FO	CI	DE	HH	ES	DG
HSB7	..	..	AM	DD	JM	DG	JM	HH	JP	CC	EE	JJ	EE	GG
HSB8	CJ	..	DN	DD	DJ	EG	MV	EI	JO	CI	DE	DH	DS	GG
HSB9	..	AH	AD	FF	CM	DF	JW	..	FP	CJ	EL	JJ	DE	GI
HSB10	..	CH	NP	DD	DJ	EF	MR	IL	JO	CC	EL	JJ	SS	DG
HSB11	..	CH	AP	DD	CM	DF	JW	EL	EF	CC	LL	IJ	EE	DF
HSB12	..	..	AD	FF	CD	AB	JW	CF	..	..	EE	HH	DE	FI
HSB13	..	AQ	AI	HH	CL	FM	IM	FF	..	CJ	EL	JJ	ES	AF
HSB14	..	..	AQ	DD	DJ	..	..	CL	HJ	..	EM	DH	EJ	FG
HSB15	..	AQ	AN	DD	CL	CF	GW	FF	..	IR	DL	JJ	DS	GI
HSB16	..	AQ	DN	..	CL	AB	GW	FF	EF	..	DL	JJ	DS	GI
HSB17	..	CH	AD	DF	CE	EG	MN	EF	DE	CI	DE	HH	DE	..
HSB18	CI	AQ	AD	DF	CM	EG	JW	FL	FP	RR	DE	IJ	DE	FJ
HSB19	..	AQ	..	DD	CM	FM	MR	FF	DE	CI	DL	JJ	SS	GI
HSB20	..	..	..	DD	JM	AB	RW	JL	EJ	CC	AL	HJ	OS	..
HSB21	..	..	AM	DF	CM	EG	IW	BF	FP	CC	DE	HH	EE	BF
HSB22	..	AH	AD	FF	JM	EF	IW	FF	JP	JR	DE	HH	DE	FI
HSB23	DI	..	AI	DD	EJ	DG	NW	FF	DJ	CC	EL	JK	DE	FG
HSB24	..	AQ	MN	DD	CM	DF	NW	FF	FP	CC	DE	HH	SS	GI
HSB25	CH	..	FN	HH	JP	DF	JM	FL	GJ	QR	EE	HJ	GS	FJ
HSB26	..	CH	AP	DD	CM	EF	KM	..	FF	..	EL	..	EE	FG
HSB27	..	..	DN	DD	JM	EG	JW	BF	JJ	..	DE	HH	DS	GI
HSB28	..	..	AD	DF	EJ	DF	JW	FL	DJ	RR	EL	JK	..	FG
HSB29	DI	..	AD	DD	CM	EF	JW	FL	FP	CE	DE	HH	DE	..
HSB30	CC	..	AI	FF	JL	GG	TW	FL	IJ	QR	DL	JJ	ES	GI
HSB31	..	AQ	AI	DD	CM	GI	MT	FF	JP	CQ	IL	HK	ES	AF
HSB32	CD	OQ	NQ	DD	DE	AF	IW	CF	FL	HR	IL	JJ	JS	FG
HSB33	DI	AH	AM	DD	EJ	DF	JW	FL	DJ	CC	EL	JK	EE	..
HSB34	CC	EH	AP	DD	JM	EG	MR	..	EJ	CC	DL	HJ	EE	DF
HSB35	CC	..	JN	DF	CM	GJ	MR	FM	EF	CE	DE	HI	BS	GI
HSB36	..	CH	AD	DF	CE	EF	JM	..	AA	CC	DE	HH	DE	FF
HSB37	..	AQ	AD	EE	JL	CG	MM	FL	EJ	CI	DL	JJ	DE	FI
HSB38	CD	BH	AJ	DD	CG	FJ	MR	LL	FF	CH	DL	IJ	..	FG
HSB39	DJ	AH	AD	DF	JL	FM	VW	FG	IJ	CQ	EL	JJ	DE	FI
HSB40	CI	AQ	DN	FF	CE	DF	MN	FF	DF	CJ	DL	HH	DS	GI
HSB41	DH	AQ	IN	DD	CM	GG	IW	FF	FP	CI	EI	HK	SS	FG
HSB42	CD	CQ	DN	DD	EJ	EF	RW	EF	JO	IR	DL	JJ	DS	AG
HSB43	CK	AH	AC	FF	JJ	FG	MT	FL	FP	QR	DL	HH	CE	EF
HSB44	CC	HO	AD	DD	..	EF	JM	FI	FL	JR	DL	JJ	DE	DF
HSB45	CC	..	JN	DF	CM	GJ	MR	FJ	EF	HR	DL	IJ	BS	GG
HSB46	DH	AH	AC	DD	JL	GG	JW	GL	IJ	CQ	EI	JK	CE	FG
HSB47	DI	AQ	DN	DD	EJ	DG	JW	FL	DJ	CJ	..	HH	DS	GI
HSB48	CC	AH	CN	DD	CD	EF	MQ	FF	FO	HR	DE	HH	MS	..
HSB49	CI	..	AA	DD	DJ	EF	MU	FF	JO	CH	EJ	DH	EI	AF
HSB50	DI	..	DN	DD	EJ	EF	JW	FL	DJ	RR	DE	HH	DS	FI
HSB51	CI	..	AD	FF	EJ	EG	EI	FF	DF	CC	DL	JJ	DE	FF
HSB52	CC	CH	DN	DD	CG	CF	IM	JL	FF	HR	AL	IJ	EE	FG
HSB53	DI	..	MN	FF	CM	DF	MN	FL	FP	JR	DL	JJ	SS	BF
HSB54	CD	..	AQ	DD	JL	GH	JW	FL	EJ	CH	IL	JJ	EJ	FG
HSB55	CK	AH	AC	DD	CL	GI	SW	FG	FI	CI	DL	JJ	CE	FG
HSB56	CG	HL	AD	HH	CD	DG	EM	FF	FL	RR	EL	DH	DE	GG
HSB57	CF	..	IN	DD	CM	DF	BM	AF	GJ	CD	LM	JK	SS	FI
HSB58	DK	AH	AJ	EE	CL	..	MR	FF	FF	CJ	DE	HJ	BE	..
HSB59	..	..	AO	HH	CQ	GJ	KW	CL	EF	AC	KL	DJ	ES	AF
HSB60	CD	HO	EN	HH	JM	BF	JW	FF	EJ	CI	EL	JK	CS	GL
HSB61	CJ	..	AP	EE	JM	GM	MR	FI	EJ	RR	AE	HP	EE	FJ
HSB62	DI	..	AD	DF	CE	DG	IW	..	DF	CC	DL	HH	DE	..
HSB63	CH	..	AI	FF	CL	..	MR	GL	FI	CI	DE	HH	ES	GG
HSB64	CC	..	JN	DF	JM	FJ	MR	FJ	EJ	ER	DE	HI	OS	GG
HSB65	CC	..	AD	DD	DJ	EF	MR	EF	JO	IR	DL	HH	EE	FI
HSB66	CI	..	MN	DD	CM	DF	KM	FG	DF	CC	EL	JK	SS	BG
HSB67	CC	..	NP	DD	CM	FM	RW	FI	EF	IR	DE	HH	SS	DF
HSB68	CD	..	DJ	DD	JM	CF	RW	LL	EF	CE	DL	HJ	BS	GG
HSB69	CC	..	AD	DD	CD	FM	MR	FI	FO	CI	LL	HH	DE	FI
HSB70	DJ	..	AJ	DD	JJ	FJ	KW	CF	IJ	CH	DL	HM	BE	JJ
HSB71	DI	..	MN	FF	CM	DG	NW	CF	FP	CJ	DE	HH	SS	BF
HSB72	CI	..	CN	DD	CD	CE	KM	FL	FO	CH	DJ	DJ	MS	AG
HSB73	CC	..	CN	DD	CJ	EF	MQ	FL	EF	HR	JL	DJ	MS	DG
HSB74	DI	..	AD	DD	CE	DF	KW	FL	DF	CJ	DE	HH	DE	GI
HSB75	CC	..	NQ	DD	CL	AB	JM	FF	EF	HR	EI	JJ	JS	GG
HSB76	DI	..	MM	DF	EJ	DF	JW	FL	DJ	CJ	DL	JK	SS	BG
HSB77	CI	..	DM	FF	JM	..	MN	CD	JP	CC	DE	HH	DS	FI
HSB78	..	..	AM	DD	JM	DG	MN	FL	JP	CJ	DL	JJ	EE	..
HSB79	CI	..	DN	FF	CM	DF	MN	FF	FP	RR	EL	JK	DS	DF
HSB80	CD	..	DN	DD	CJ	DG	KW	FL	EF	HR	DE	..	DS	DF
HSB81	DK	..	AI	..	JM	GG	KW	FL	..	QR	DL	JJ	ES	AF
HSB82	DD	..	AF	..	CL	DG	JM	FF	BF	CJ	EE	HJ	AE	EF
HSB83	AA	..	AP	DD	CM	FM	MR	FI	EF	..	LL	HI	EE	DF
HSB84	CD	..	NQ	DD	DJ	GG	JW	CL	..	..	IL	JJ	JS	GG
HSB85	CJ	..	DN	FF	JM	FI	MV	FG	EJ	CQ	EE	HJ	DS	GI
HSB86	CJ	..	AC	..	JL	FM	VW	FF	IJ	QR	DL	JJ	CE	FI
HSB87	DI	..	AM	DD	CM	GG	NW	FL	FP	CC	DE	HH	EE	AF
HSB88	DI	..	MN	DF	EJ	GM	JW	FL	DJ	CJ	DL	..	SS	AG
HSB89	DJ	..	AP	DD	JM	EG	RW	IL	EJ	CI	DL	HH	EE	DF
HSB90	CD	..	AD	DD	CM	FF	..	FI	..	..	DE	HH	DE	FI
HSB91	DH	..	AJ	DD	GJ	DF	EM	..	JJ	..	DL	JJ	BE	FI
HSB92	CD	..	AJ	DD	CG	FJ	MR	LL	FF	..	DE	HI	..	FI
HSB93	CJ	..	AD	DD	CL	CF	MM	FL	EF	RS	AE	HH	DE	FI
HSB94	CD	..	DN	DD	CM	EF	RW	EL	EF	CC	EL	HI	DS	GI
HSB95	CD	..	AJ	DD	JM	GJ	RW	AF	EJ	ER	DE	HI	BE	FI
HSB96	DI	..	AF	..	CD	DF	AW	FF	FL	CD	EI	HH	BS	GL
XTT1	II	..	DJ	FF	MM	DD	II	FF	PP	JJ	..	KK	..	EI
XTT2	IJ	AA	DM	EE	HM	DG	IM	FF	..	IJ	AE	KM	DD	BI
XTT3	HI	AO	DG	DF	JM	DN	IM	FF	DE	JJ	DD	IK	DO	IJ
XTT4	IJ	AA	..	DF	DM	CD	MN	FF	EP	SS	DE	KK	DD	II
XTT5	IK	AA	CD	DD	EM	EI	NT	FF	DI	JQ	DE	JJ	CD	EI
XTT6	HI	AA	DD	DF	EJ	EJ	IM	FF	DE	JJ	DD	KP	DO	II
XTT7	HI	AA	DD	DF	LM	DI	IM	FG	IP	IO	DE	KK	SS	AB
XTT8	HI	AO	DF	DD	CM	EN	IN	FF	EP	JJ	DD	II	GG	BD
XTT9	IJ	..	DD	DF	DM	AB	IV	FF	EP	JS	DE	KK	DD	II
XTT10	CI	AQ	DD	DF	DM	EG	IM	FL	JP	CJ	DD	JJ	EE	GI
XTT11	DI	AQ	..	DD	DE	DF	MN	FL	DF	JR	DL	JJ	..	BF
XTT12	HI	AC	..	DD	JM	DE	II	FI	LP	JJ	DE	KK	DD	BI
XTT13	IK	AA	CM	DD	EL	DI	NT	FG	DP	JQ	..	KK	CC	BE
XTT14	HI	AA	DI	DF	MO	EG	IM	CF	..	..	DE	AK	SS	BG
XTT15	IK	AA	CD	DD	EL	DG	IT	FF	PP	IO	DI	KK	BD	EI
XTT16	EE	..	..	DF	JM	DG	..	FL	JJ	JR	..	..	DD	FI
XTT17	IJ	AA	DM	FF	EO	CD	IM	FF	DE	JJ	DE	KM	DD	BI
XTT18	JJ	AA	DD	FF	EM	DG	IR	CF	..	..	DE	AK	BD	BI
XTT19	HI	AA	DG	FF	EL	EJ	IM	FF	DE	JJ	DL	..	OO	II
XTT20	HI	AS	DD	DD	DE	EN	IM	FF	EP	JJ	AE	KP	GG	BD
XTT21	DI	AQ	MN	FF	EL	DF	IM	FF	JJ	JR	EL	HK	..	GI
XTT22	CI	AC	DP	DF	DE	EN	MN	FI	..	II	DE	AK	DD	DI
XTT23	HI	AA	CD	DF	MO	EI	IM	FG	DI	IJ	DI	KK	CD	EI
XTT24	BI	AA	DJ	EE	DE	EF	BI	CF	..	BB	DE	AK	BD	IL
XTT25	IK	AA	CD	DF	LM	DG	NT	FF	IP	JQ	DE	KK	CC	AB
XTT26	II	AA	DJ	DD	EM	DG	IM	FF	DP	JJ	DE	..	BB	BE
XTT27	HI	AA	CD	DD	MO	DG	IN	FF	PP	IJ	DE	KK	CD	EI
XTT28	IK	AA	IM	DD	LM	DG	IT	FF	PP	QQ	EI	KK	SS	AB
XTT29	HI	AA	DI	FF	MO	DG	IM	FF	DI	JQ	EI	KK	SS	BE
XTT30	IK	AA	DD	DD	EO	DG	IM	DF	AA	JJ	DE	..	BD	BI
XTT31	HI	AO	FM	DD	EM	EG	IM	FF	LP	CJ	DE	HH	GG	BL
XTT32	CI	AQ	DN	FF	JM	DG	MN	FF	JP	JR	EL	JK	DS	FI
XTT33	II	AH	CD	DD	EL	EE	NU	..	DO	IJ	DD	HM	DM	IJ
XTT34	IJ	AA	CD	FF	EM	DI	IM	FG	IP	JQ	DD	JJ	CD	EI
XTT35	..	AA	DI	FH	LM	DG	IM	..	..	..	DE	..	DD	FI
XTT36	HI	AA	CM	FF	DM	EI	IN	FF	IP	JQ	DI	KK	CC	BE
XTT37	IJ	AA	DM	FF	DM	CE	NV	FF	DE	IJ	AD	HH	DD	BI
XTT38	..	AC	DD	..	DE	DG	IM	..	..	..	DE	HJ	..	..
XTT39	IJ	AE	DD	DF	EL	DG	MN	EF	DO	II	DD	DH	DD	BI
XTT40	IK	AA	DJ	DD	DM	EG	IP	FF	IP	JJ	AD	AK	BD	EI
XTT41	II	AA	DM	FF	EJ	DE	IN	FF	DP	JJ	DE	KK	DD	BI
XTT42	HI	AA	IM	DF	..	DG	IM	FF	DI	IJ	DD	..	SS	AB
XTT43	HI	AA	IM	DF	EM	DG	IM	FF	DI	IJ	DD	HH	..	AB
XTT44	HI	AA	GM	FF	LM	EN	CI	FM	EP	..	EL	IK	OO	BJ
XTT45	IJ	AA	DM	DF	LM	CD	IM	FF	EP	JS	AE	KM	DD	BI
XTT46	..	AA	BD	FF	EM	DG	MN	FG	IP	RR	DK	NN	DD	BE
XTT47	HI	AO	DJ	EE	EM	DG	IN	FF	..	JJ	DD	HH	BB	BE
XTT48	IK	AA	DI	FF	EM	EI	NT	FF	AP	QQ	DI	KK	DD	AI
XTT49	IJ	AA	DD	DD	LM	CF	IV	FF	DE	IJ	AD	KM	DD	BI
XTT50	IJ	AB	DD	DF	EL	DJ	BN	CF	EP	HJ	EM	KK	BD	BI
XTT51	CI	AH	MN	DF	MM	EG	IM	FL	DF	RR	EL	JJ	SS	BF
XTT52	IL	AB	DM	FF	EL	EF	IJ	CF	FP	BJ	DD	..	DD	AI
XTT53	CI	AC	DF	DF	EM	DE	NR	FI	DL	JJ	DE	KK	DG	IL
XTT54	HI	AA	FM	DF	EL	EN	IM	FM	DE	JJ	EL	IK	..	BD
XTT55	IJ	AC	DP	DD	LM	DN	II	FI	DO	..	DE	KK	BB	DI
XTT56	FI	AB	DD	FF	..	DF	IM	FM	DD	IJ	AE	AH	..	BE
XTT57	II	AC	JM	FF	JM	EE	IN	FF	II	HJ	DD	KK	BB	BI
XTT58	HI	AO	DD	FF	EM	DE	IN	FF	EP	JJ	DI	KK	DD	II
XTT59	DI	AB	DD	DF	MM	DG	IM	FL	..	..	DD	HH	DE	FI
XTT60	II	AA	JM	FF	DE	DD	II	FF	DP	JJ	DD	KK	BB	BE
XTT61	IJ	AB	DM	FF	MM	CE	NV	FF	EP	IJ	DD	HH	DD	BK
XTT62	IK	AA	DJ	FF	MM	EG	IM	FF	DI	JJ	DE	KK	BD	EI
XTT63	HI	AO	DF	DF	JM	DN	CI	FF	EP	JJ	EL	IK	DG	DI
XTT64	IK	AA	IM	DF	EL	AB	IM	FG	DP	QQ	DE	KK	SS	AB
XTT65	IJ	AA	CD	FF	LM	EI	IV	FF	DI	QQ	DD	HH	CD	EI
XTT66	HI	AO	DJ	DF	EO	DD	II	FF	DP	JJ	EI	KK	BB	BI
XTT67	IK	AA	DD	FF	EL	DI	NT	FF	IP	JQ	DD	KK	CC	BE
XTT68	II	AL	JM	DD	DE	EF	II	FF	JP	JJ	DD	..	..	BK
XTT69	HI	AA	IM	FF	EL	DI	NT	FG	PP	JQ	EI	BK	SS	AB
XTT70	IK	AA	DI	DF	EJ	EG	IM	FG	DP	IL	EI	..	DS	..
XTT71	DI	AP	..	DF	MM	EF	II	FF	..	CC	EL	HK	DE	FI
XTT72	HI	AO	DH	DF	JM	DJ	CI	FF	EP	..	EL	IK	DO	BJ
XTT73	HI	AC	DF	..	JM	DF	IN	FF	DE	JJ	DI	HH	DG	IL
XTT74	CI	AB	AM	FF	MO	DG	IM	FF	JP	RR	EE	HK	EE	BF
XTT75	IJ	AB	DD	FF	EL	CE	IM	FF	OP	SS	DE	KM	DD	II
XTT76	HI	AB	IM	DD	LM	EG	..	FG	DP	IJ	EI	KK	SS	AI
XTT77	DI	AB	AM	DD	MO	EF	IW	FL	FP	CJ	DL	HH	..	BF
XTT78	IJ	AB	DJ	DF	MM	DE	BI	CF	DI	II	DD	IK	BD	BG
XTT79	CI	AB	DG	DF	MM	DG	NR	FF	LP	BB	DE	KK	DF	IL
XTT80	CI	AB	DD	DD	CE	DG	MN	FF	DF	JR	DE	HH	SS	BG
XTT81	DI	AB	DN	FF	EJ	DF	IW	FL	DJ	CC	DE	HH	DS	GI
XTT82	DI	AB	DM	DD	EJ	EG	II	FL	DJ	CC	EE	HK	SS	BF
XTT83	DI	AB	DD	DD	CE	DG	NN	FF	DF	RR	EL	JJ	DS	GI
XTT84	BH	AS	DG	DF	MO	DN	IN	FF	EP	JJ	..	PP	OO	BJ
XTT85	CI	AB	CD	DF	EM	EG	MN	FL	DP	CC	DE	JK	DO	BG
XTT86	CI	AB	DJ	FF	DM	CD	NQ	FF	OP	AJ	DD	DH	DM	IJ
XTT87	CI	AB	AM	DF	CM	EG	IM	FF	FP	CC	DE	HH	EE	BF
XTT88	IJ	AB	DD	DD	EL	EG	IM	FF	..	IJ	DE	MM	DD	II
XTT89	IK	AB	MM	DF	LM	EG	NT	FG	IP	QQ	DE	KK	CC	EE
XTT90	CI	AB	DN	DD	EJ	DG	IM	FL	DJ	CJ	DE	HH	DS	FI
XTT91	DI	AB	FF	DD	VD	EF	II	FL	DF	CC	EE	HH	SS	BG
XTT92	IK	AB	CD	FF	EL	DI	MN	FF	DI	QQ	DE	KK	CD	EI
XTT93	CI	AB	CD	DF	EL	AE	MN	FG	DI	..	DD	NN	DD	EI
XTT94	HI	AB	DG	DD	MO	DJ	II	FF	EP	JJ	EE	KP	DO	BJ
XTT95	HI	AB	DF	FF	JM	DN	IM	FF	EP	JJ	AD	KP	DG	BD
XTT96	IJ	AB	DM	DD	..	DE	JN	FI	DO	IJ	DE	IK	DD	BI
Notice: ‘..’means missing data. CH1-96 represented 96 plants from M. ‘Rainbow’ half-sibing family. DEW1-96 represented 96 plants from M. ‘Darwin’. HSB1-96 represented 96 plants from M. ‘Red Sentinel’. XTT1-96 represented 96 plants from M. ‘Sweet Sugartyme’
